# Supplementary material for: The Endothelial Glycocalyx as a Target of Excess Soluble Fms-like Tyrosine Kinase-1
Source: Int J Mol Sci. 2023 Mar 11;24(6):5380. doi: 10.3390/ijms24065380 (PMC10049398; doi:10.3390/ijms24065380)
Supplement: Supplementary file 1 [file ijms-24-05380-s001.zip]

Archive with 1 entries (1 files):
- ijms-2248567-supplementary.pdf
